# Supplementary material for: Canine Interferon-Inducible Transmembrane Protein Is a Host Restriction Factor That Potently Inhibits Replication of Emerging Canine Influenza Virus
Source: Front Immunol. 2021 Oct 14;12:710705. doi: 10.3389/fimmu.2021.710705 (PMC8551696; doi:10.3389/fimmu.2021.710705)
Supplement: Supplementary file 1 [file DataSheet_1.zip]

Archive with 11 entries (10 files):
- Supplementary Material 1/
- Supplementary Material 1/caIFITM1.ab1
- Supplementary Material 1/caIFITM1.fasta
- Supplementary Material 1/caIFITM2a.ab1
- Supplementary Material 1/caIFITM2a.fasta
- Supplementary Material 1/caIFITM2b.ab1
- Supplementary Material 1/caIFITM2b.fasta
- Supplementary Material 1/caIFITM3.ab1
- Supplementary Material 1/caIFITM3.fasta
- Supplementary Material 1/caIFITM5.ab1
- Supplementary Material 1/caIFITM5.fasta
