# Supplementary material for: Canine Interferon-Inducible Transmembrane Protein Is a Host Restriction Factor That Potently Inhibits Replication of Emerging Canine Influenza Virus
Source: Front Immunol. 2021 Oct 14;12:710705. doi: 10.3389/fimmu.2021.710705 (PMC8551696; doi:10.3389/fimmu.2021.710705)
Supplement: Supplementary file 1 [file DataSheet_1.zip › Supplementary Material 1/caIFITM2a.fasta]

>caIFITM2a
GCCGTGGATCGTCGCTGTTAACTGCATCGCGTGTCGCCCTTATGATGCAGAACAAGGTGGACGTGCGGGGGGCCCCCCTGAGCACGGCTCCTGCGACGACCACGGTGATCAACGTCCCGGTGGAGACGGTCGTGCCCGACCACGTCGTCTGGTCCCTGTTCAACACCATCTTCCTGAACTGGTTCTGCCTGGGCTTCGTGGCCTTCGTCTACTCCGTGAAGGCCAGGGACCGGAAGATGGTGGGCGACCTGACCGGGGCGCAGAGCTTCGCCTCCACCGCCAGGTGCCTCAACATCTGGGCGCTGGTCCTGGGCCTCCTCCTGACCATCATATCCATTGTCCTTCTGGGCATGGCCTATGCCGCGGCCTACGGGGCCCTGTTACAGGCCATGCAGGAGAGCGGCCGCTACCACTAAAAGGGCGACACGCGATTGCAGTCTTGAGTCCACCTGAAGGATGTCAAACTTGGTCATAGCTGTTTCCTGTGTGAAATTGTTATCCGCTTCCATAGACACAACATACGAGCCGGAACAGAAAGTCAAAAGCCTCCGACCGGAGGCTTTTGACTTGATCGGCACGTAAGAGGTTCCAACTTTCACCATAATGAAATAAGATCACTACCGGGCGTATTTTTTGAGTTATCGAGATTTTCAGGAGCTAAGGAAGCTAAAATGAGTATTCAACATTTCCGTGTCGCACTTATTCCGTTTTTTGCGGCATTTTGCCTTCCTGTTTTTGCTCACCCAGAAACGCTGGTGAAAGTAAAAGATGCTGAAGATCAGTTGGGTGCACGAGTGGGTTACATCGAACTGGATCTCAACAGCGGTAAGATCCTTGAGAGTTTTCGCCCCGAAGAACGTTTTCCAATGATGAGCACTTTTAAAGTTCTGCTATGTGGCGCGGTATTATCCCGTATTGACGCCGGACAGAGCAACTCGGTCGCCGCATACACTATTCTCAGAATGACTTGGTGAGTACTCACAGTCACAGAAAGCATCTTACGGATGGCATGACAGTAGAGAATAT
